# Supplementary material for: The SUMOylated METTL8 Induces R-loop and Tumorigenesis via m3C
Source: iScience. 2020 Mar 7;23(3):100968. doi: 10.1016/j.isci.2020.100968 (PMC7082549; doi:10.1016/j.isci.2020.100968)
Supplement: Table S1. List of METTL8-Binding Proteins in Known Complexes, Related to Figure 1 — List of proteins co-purified with METTL8, including the SWAP complex, the DNAPK complex, the NFAT complex, part of the spliceosome complex, part of the TREX complex, and part of the U5 snRNP complex that were co-purified with METTL8. Mass spectrometry on IgG control was also included for mock control. [file mmc2.xls]

## Sheet: METTL8 complex
TABLE S1 METTL8 MASS-SPECTROMETRY
Protein Group	Protein ID	Accession	-10lgP	Coverage (%)	#Peptides	#Unique	PTM	Avg. Mass	Description
2	1	P13645|K1C10_HUMAN	181.22	16	5	5	Carbamidomethylation; Oxidation (M); Dehydration; Mutation	58827	Keratin type I cytoskeletal 10 OS=Homo sapiens GN=KRT10 PE=1 SV=6
2	201	Q9H825|METL8_HUMAN	170.67	46	17	17	Carboxymethyl; Dihydroxy; Hydroxylation; Carbamidomethylation (DHKE X@N-term); Iodination; 4 more	33387	Methyltransferase-like protein 8 OS=Homo sapiens GN=METTL8 PE=2 SV=2
5	39	Q4R5F6|SMD1_MACFA	168.4	17	3	3		13282	Small nuclear ribonucleoprotein Sm D1 OS=Macaca fascicularis GN=SNRPD1 PE=3 SV=1
5	40	P62315|SMD1_MOUSE	168.4	17	3	3		13282	Small nuclear ribonucleoprotein Sm D1 OS=Mus musculus GN=Snrpd1 PE=2 SV=1
5	41	P62314|SMD1_HUMAN	168.4	17	3	3		13282	Small nuclear ribonucleoprotein Sm D1 OS=Homo sapiens GN=SNRPD1 PE=1 SV=1
5	42	Q3ZC10|SMD1_BOVIN	168.4	17	3	3		13282	Small nuclear ribonucleoprotein Sm D1 OS=Bos taurus GN=SNRPD1 PE=3 SV=1
7	37	P16104|H2AX_HUMAN	165.9	21	3	3		15145	Histone H2AX OS=Homo sapiens GN=H2AFX PE=1 SV=2
7	38	P27661|H2AX_MOUSE	165.9	21	3	3		15143	Histone H2AX OS=Mus musculus GN=H2afx PE=1 SV=2
7	36	Q7ZUY3|H2AX_DANRE	165.9	21	3	3		15001	Histone H2AX OS=Danio rerio GN=h2afx PE=2 SV=3
7	35	Q6GM86|H2AX_XENLA	165.9	22	3	3		14855	Histone H2AX OS=Xenopus laevis GN=h2afx PE=1 SV=3
7	34	Q96QV6|H2A1A_HUMAN	165.9	23	3	3		14233	Histone H2A type 1-A OS=Homo sapiens GN=HIST1H2AA PE=1 SV=3
7	32	Q64522|H2A2B_MOUSE	165.9	23	3	3		14013	Histone H2A type 2-B OS=Mus musculus GN=Hist2h2ab PE=1 SV=3
7	33	Q8IUE6|H2A2B_HUMAN	165.9	23	3	3		13995	Histone H2A type 2-B OS=Homo sapiens GN=HIST2H2AB PE=1 SV=3
7	31	P02264|H2A_ONCMY	165.9	23	3	3		13731	Histone H2A OS=Oncorhynchus mykiss PE=1 SV=2
7	29	P69140|H2A_PARAN	165.9	24	3	3		13411	Histone H2A gonadal OS=Parechinus angulosus PE=1 SV=2
7	30	P69139|H2A3_PSAMI	165.9	24	3	3		13411	Late histone H2A.3 gonadal OS=Psammechinus miliaris PE=1 SV=2
7	28	P04735|H2A1_PSAMI	165.9	24	3	3		13315	Late histone H2A.1 OS=Psammechinus miliaris PE=2 SV=2
7	25	P69142|H2AE_PSAMI	165.9	24	3	3		13332	Histone H2A embryonic OS=Psammechinus miliaris PE=3 SV=2
7	26	P69141|H2A_STRPU	165.9	24	3	3		13332	Histone H2A embryonic OS=Strongylocentrotus purpuratus PE=1 SV=2
7	27	P13630|H2A_PARLI	165.9	24	3	3		13304	Histone H2A OS=Paracentrotus lividus PE=3 SV=2
7	24	P07793|H2A4_PSAMI	165.9	25	3	3		12911	Late histone H2A.2.2 OS=Psammechinus miliaris PE=3 SV=2
7	23	P09589|H2A3_LYTPI	165.9	27	3	3		12069	Histone H2A sperm (Fragment) OS=Lytechinus pictus PE=3 SV=1
4	7	Q5RF26|NUCL_PONAB	140.47	9	3	3		76859	Nucleolin OS=Pongo abelii GN=NCL PE=2 SV=3
4	6	Q4R4J7|NUCL_MACFA	140.47	9	3	3		76742	Nucleolin OS=Macaca fascicularis GN=NCL PE=2 SV=3
4	5	P19338|NUCL_HUMAN	140.47	9	3	3		76615	Nucleolin OS=Homo sapiens GN=NCL PE=1 SV=3
6	2	Q5RFJ1|ILF2_PONAB	135.66	20	3	3		43062	Interleukin enhancer-binding factor 2 OS=Pongo abelii GN=ILF2 PE=2 SV=1
6	3	Q9CXY6|ILF2_MOUSE	135.66	20	3	3		43062	Interleukin enhancer-binding factor 2 OS=Mus musculus GN=Ilf2 PE=1 SV=1
6	4	Q12905|ILF2_HUMAN	135.66	20	3	3		43062	Interleukin enhancer-binding factor 2 OS=Homo sapiens GN=ILF2 PE=1 SV=2
3	9	P63261|ACTG_HUMAN	132.18	11	2	2	Carbamidomethylation; Acetylation (N-term)	41793	Actin cytoplasmic 2 OS=Homo sapiens GN=ACTG1 PE=1 SV=1
3	10	A2BDB0|ACTG_XENLA	132.18	11	2	2	Carbamidomethylation; Acetylation (N-term)	41793	Actin cytoplasmic 2 OS=Xenopus laevis GN=actg1 PE=2 SV=1
3	11	P63260|ACTG_MOUSE	132.18	11	2	2	Carbamidomethylation; Acetylation (N-term)	41793	Actin cytoplasmic 2 OS=Mus musculus GN=Actg1 PE=1 SV=1
3	12	P63259|ACTG_RAT	132.18	11	2	2	Carbamidomethylation; Acetylation (N-term)	41793	Actin cytoplasmic 2 OS=Rattus norvegicus GN=Actg1 PE=1 SV=1
3	13	Q5ZMQ2|ACTG_CHICK	132.18	11	2	2	Carbamidomethylation; Acetylation (N-term)	41793	Actin cytoplasmic 2 OS=Gallus gallus GN=ACTG1 PE=1 SV=1
3	14	P63256|ACTG_ANSAN	132.18	11	2	2	Carbamidomethylation; Acetylation (N-term)	41878	Actin cytoplasmic 2 OS=Anser anser anser GN=ACTG1 PE=2 SV=1
3	15	P63257|ACTG_TRIVU	132.18	11	2	2	Carbamidomethylation; Acetylation (N-term)	41793	Actin cytoplasmic 2 OS=Trichosurus vulpecula GN=ACTG1 PE=2 SV=1
3	16	P63258|ACTG_BOVIN	132.18	11	2	2	Carbamidomethylation; Acetylation (N-term)	41793	Actin cytoplasmic 2 OS=Bos taurus GN=ACTG1 PE=1 SV=1
13	17	P12956|XRCC6_HUMAN	118.28	7	2	2		69843	X-ray repair cross-complementing protein 6 OS=Homo sapiens GN=XRCC6 PE=1 SV=2
10	19	P13010|XRCC5_HUMAN	116.34	6	2	2		82705	X-ray repair cross-complementing protein 5 OS=Homo sapiens GN=XRCC5 PE=1 SV=3
8	77	P23246|SFPQ_HUMAN	115.82	8	2	2	Carbamidomethylation; Deamidation (NQ); Dehydration	76150	Splicing factor proline- and glutamine-rich OS=Homo sapiens GN=SFPQ PE=1 SV=2
8	76	Q8VIJ6|SFPQ_MOUSE	115.82	8	2	2	Carbamidomethylation; Deamidation (NQ); Dehydration	75442	Splicing factor proline- and glutamine-rich OS=Mus musculus GN=Sfpq PE=1 SV=1
21	72	Q16630|CPSF6_HUMAN	107.64	5	1	1		59210	Cleavage and polyadenylation specificity factor subunit 6 OS=Homo sapiens GN=CPSF6 PE=1 SV=2
21	73	Q0P5D2|CPSF6_BOVIN	107.64	5	1	1		59256	Cleavage and polyadenylation specificity factor subunit 6 OS=Bos taurus GN=CPSF6 PE=2 SV=1
21	74	Q6NVF9|CPSF6_MOUSE	107.64	5	1	1		59153	Cleavage and polyadenylation specificity factor subunit 6 OS=Mus musculus GN=Cpsf6 PE=2 SV=1
21	75	Q5ZL34|CPSF6_CHICK	107.64	5	1	1		59360	Cleavage and polyadenylation specificity factor subunit 6 OS=Gallus gallus GN=CPSF6 PE=2 SV=1
21	71	Q6DDW4|CPSF6_XENLA	107.64	5	1	1		59405	Cleavage and polyadenylation specificity factor subunit 6 OS=Xenopus laevis GN=cpsf6 PE=2 SV=1
15	18	Q9H0A0|NAT10_HUMAN	106.84	5	2	2		115730	N-acetyltransferase 10 OS=Homo sapiens GN=NAT10 PE=1 SV=2
20	45	P12763|FETUA_BOVIN	105.73	7	1	1	Carbamidomethylation; Carbamidomethylation (DHKE X@N-term)	38419	Alpha-2-HS-glycoprotein OS=Bos taurus GN=AHSG PE=1 SV=2
19	70	Q5FVM4|NONO_RAT	99.83	5	1	1		54925	Non-POU domain-containing octamer-binding protein OS=Rattus norvegicus GN=Nono PE=1 SV=3
19	69	Q99K48|NONO_MOUSE	99.83	5	1	1		54541	Non-POU domain-containing octamer-binding protein OS=Mus musculus GN=Nono PE=1 SV=3
19	67	Q15233|NONO_HUMAN	99.83	5	1	1		54232	Non-POU domain-containing octamer-binding protein OS=Homo sapiens GN=NONO PE=1 SV=4
19	68	Q5RFL9|NONO_PONAB	99.83	5	1	1		54232	Non-POU domain-containing octamer-binding protein OS=Pongo abelii GN=NONO PE=2 SV=3
12	21	P04264|K2C1_HUMAN	97.88	5	3	3		66039	Keratin type II cytoskeletal 1 OS=Homo sapiens GN=KRT1 PE=1 SV=6
12	20	A5A6M6|K2C1_PANTR	97.88	5	3	3		65489	Keratin type II cytoskeletal 1 OS=Pan troglodytes GN=KRT1 PE=1 SV=1
1	44	P00760|TRY1_BOVIN	91.84	8	1	1		25785	Cationic trypsin OS=Bos taurus PE=1 SV=3
11	83	P06748|NPM_HUMAN	83.75	7	1	1		32575	Nucleophosmin OS=Homo sapiens GN=NPM1 PE=1 SV=2
11	84	Q3T160|NPM_BOVIN	83.75	7	1	1		32703	Nucleophosmin OS=Bos taurus GN=NPM1 PE=2 SV=1
11	81	P13084|NPM_RAT	83.75	7	1	1		32560	Nucleophosmin OS=Rattus norvegicus GN=Npm1 PE=1 SV=1
11	82	Q61937|NPM_MOUSE	83.75	7	1	1		32560	Nucleophosmin OS=Mus musculus GN=Npm1 PE=1 SV=1
29	85	Q9Y3T9|NOC2L_HUMAN	82.58	4	1	1	Carbamidomethylation	84919	Nucleolar complex protein 2 homolog OS=Homo sapiens GN=NOC2L PE=1 SV=4
22	128	P09874|PARP1_HUMAN	79.71	3	1	1		113084	Poly [ADP-ribose] polymerase 1 OS=Homo sapiens GN=PARP1 PE=1 SV=4
22	127	Q9R152|PARP1_CRIGR	79.71	3	1	1		112532	Poly [ADP-ribose] polymerase 1 OS=Cricetulus griseus GN=PARP1 PE=2 SV=3
30	86	P35244|RFA3_HUMAN	78.59	19	1	1		13569	Replication protein A 14 kDa subunit OS=Homo sapiens GN=RPA3 PE=1 SV=1
32	139	O70133|DHX9_MOUSE	72.59	1	1	1		149474	ATP-dependent RNA helicase A OS=Mus musculus GN=Dhx9 PE=1 SV=2
32	138	Q28141|DHX9_BOVIN	72.59	1	1	1		141944	ATP-dependent RNA helicase A OS=Bos taurus GN=DHX9 PE=2 SV=1
32	137	Q08211|DHX9_HUMAN	72.59	1	1	1		140958	ATP-dependent RNA helicase A OS=Homo sapiens GN=DHX9 PE=1 SV=4
32	136	Q5R874|DHX9_PONAB	72.59	1	1	1		140917	ATP-dependent RNA helicase A OS=Pongo abelii GN=DHX9 PE=2 SV=1
31	129	Q9P2N5|RBM27_HUMAN	72.25	2	1	1	Carbamidomethylation	118718	RNA-binding protein 27 OS=Homo sapiens GN=RBM27 PE=1 SV=2
31	130	Q5SFM8|RBM27_MOUSE	72.25	2	1	1	Carbamidomethylation	118551	RNA-binding protein 27 OS=Mus musculus GN=Rbm27 PE=2 SV=3
16	132	Q5R761|SNUT2_PONAB	71.93	3	1	1		65352	U4/U6.U5 tri-snRNP-associated protein 2 OS=Pongo abelii GN=USP39 PE=2 SV=1
16	133	Q53GS9|SNUT2_HUMAN	71.93	3	1	1		65381	U4/U6.U5 tri-snRNP-associated protein 2 OS=Homo sapiens GN=USP39 PE=1 SV=2
16	131	Q3TIX9|SNUT2_MOUSE	71.93	3	1	1		65146	U4/U6.U5 tri-snRNP-associated protein 2 OS=Mus musculus GN=Usp39 PE=2 SV=2
23	140	Q03701|CEBPZ_HUMAN	59.8	2	1	1		120974	CCAAT/enhancer-binding protein zeta OS=Homo sapiens GN=CEBPZ PE=1 SV=3
17	141	Q99PV0|PRP8_MOUSE	58.42	1	1	1		273615	Pre-mRNA-processing-splicing factor 8 OS=Mus musculus GN=Prpf8 PE=1 SV=2
17	142	Q6P2Q9|PRP8_HUMAN	58.42	1	1	1		273599	Pre-mRNA-processing-splicing factor 8 OS=Homo sapiens GN=PRPF8 PE=1 SV=2
24	143	Q5IFJ7|RL9_MACFA	57.36	14	1	1		21877	60S ribosomal protein L9 OS=Macaca fascicularis GN=RPL9 PE=2 SV=1
24	144	P32969|RL9_HUMAN	57.36	14	1	1		21863	60S ribosomal protein L9 OS=Homo sapiens GN=RPL9 PE=1 SV=1
24	145	Q3SYR7|RL9_BOVIN	57.36	14	1	1		21876	60S ribosomal protein L9 OS=Bos taurus GN=RPL9 PE=2 SV=1
24	146	P51410|RL9_MOUSE	57.36	14	1	1		21881	60S ribosomal protein L9 OS=Mus musculus GN=Rpl9 PE=1 SV=2
24	147	P17077|RL9_RAT	57.36	14	1	1		21893	60S ribosomal protein L9 OS=Rattus norvegicus GN=Rpl9 PE=1 SV=1
14	148	P35527|K1C9_HUMAN	53.82	4	1	1		62064	Keratin type I cytoskeletal 9 OS=Homo sapiens GN=KRT9 PE=1 SV=3
33	151	P43243|MATR3_HUMAN	53.12	3	1	1		94623	Matrin-3 OS=Homo sapiens GN=MATR3 PE=1 SV=2
33	150	Q8K310|MATR3_MOUSE	53.12	3	1	1		94630	Matrin-3 OS=Mus musculus GN=Matr3 PE=1 SV=1
33	149	P43244|MATR3_RAT	53.12	3	1	1		94447	Matrin-3 OS=Rattus norvegicus GN=Matr3 PE=1 SV=2
25	165	P78347|GTF2I_HUMAN	45.76	3	1	1		112416	General transcription factor II-I OS=Homo sapiens GN=GTF2I PE=1 SV=2
25	166	Q9ESZ8|GTF2I_MOUSE	45.76	3	1	1		112265	General transcription factor II-I OS=Mus musculus GN=Gtf2i PE=1 SV=3
25	164	Q5U2Y1|GTF2I_RAT	45.76	3	1	1		110215	General transcription factor II-I OS=Rattus norvegicus GN=Gtf2i PE=2 SV=2
25	163	A7MB80|GTF2I_BOVIN	45.76	3	1	1		110125	General transcription factor II-I OS=Bos taurus GN=GTF2I PE=2 SV=1
26	168	B1MTK1|THOC2_CALMO	45.24	1	1	1		183659	THO complex subunit 2 OS=Callicebus moloch GN=THOC2 PE=3 SV=1
26	167	Q8NI27|THOC2_HUMAN	45.24	1	1	1		182774	THO complex subunit 2 OS=Homo sapiens GN=THOC2 PE=1 SV=2
18	170	P08621|RU17_HUMAN	39.54	6	2	2	Acetylation (N-term)	51557	U1 small nuclear ribonucleoprotein 70 kDa OS=Homo sapiens GN=SNRNP70 PE=1 SV=2
18	171	Q1RMR2|RU17_BOVIN	39.54	6	2	2	Acetylation (N-term)	51426	U1 small nuclear ribonucleoprotein 70 kDa OS=Bos taurus GN=SNRNP70 PE=2 SV=1
18	172	Q62376|RU17_MOUSE	39.54	6	2	2	Acetylation (N-term)	51992	U1 small nuclear ribonucleoprotein 70 kDa OS=Mus musculus GN=Snrnp70 PE=1 SV=2
18	173	P09406|RU17_XENLA	29.83	2	1	1	Acetylation (N-term)	57204	U1 small nuclear ribonucleoprotein 70 kDa OS=Xenopus laevis GN=snrnp70 PE=2 SV=1
18	174	Q66II8|RU17_XENTR	29.83	2	1	1	Acetylation (N-term)	57550	U1 small nuclear ribonucleoprotein 70 kDa OS=Xenopus tropicalis GN=snrnp70 PE=2 SV=1
34	175	Q250K4|RPOA_DESHY	27.96	5	1	1		35094	DNA-directed RNA polymerase subunit alpha OS=Desulfitobacterium hafniense (strain Y51) GN=rpoA PE=3 SV=1
34	176	B8G1Z4|RPOA_DESHD	27.96	5	1	1		35094	DNA-directed RNA polymerase subunit alpha OS=Desulfitobacterium hafniense (strain DCB-2 / DSM 10664) GN=rpoA PE=3 SV=1
28	177	P09405|NUCL_MOUSE	22.91	3	1	1		76723	Nucleolin OS=Mus musculus GN=Ncl PE=1 SV=2
50	1061	P63165|SUMO1_HUMAN	69.13	28	3	3		11557	Small ubiquitin-related modifier 1 OS=Homo sapiens GN=SUMO1 PE=1 SV=1

## Sheet: IgG control
Protein Group	Protein ID	Accession	-10lgP	Coverage (%)	#Peptides	#Unique	PTM	Avg. Mass	Description
55	1109	P13645|K1C10_HUMAN	87.97	10	3	3	Oxidation (M)	58827	Keratin type I cytoskeletal 10 OS=Homo sapiens GN=KRT10 PE=1 SV=6
56	756	P35527|K1C9_HUMAN	96.35	10	3	3		62064	Keratin type I cytoskeletal 9 OS=Homo sapiens GN=KRT9 PE=1 SV=3
35	467	P04264|K2C1_HUMAN	116.58	8	4	3		66039	Keratin type II cytoskeletal 1 OS=Homo sapiens GN=KRT1 PE=1 SV=6
35	466	A5A6M6|K2C1_PANTR	116.58	8	4	3		65489	Keratin type II cytoskeletal 1 OS=Pan troglodytes GN=KRT1 PE=1 SV=1
40	757	P35908|K22E_HUMAN	86.74	6	3	2		65433	Keratin type II cytoskeletal 2 epidermal OS=Homo sapiens GN=KRT2 PE=1 SV=2
9	56	A1V8B2|RPOB_BURMS	104.45	4	5	5		153140	DNA-directed RNA polymerase subunit beta OS=Burkholderia mallei (strain SAVP1) GN=rpoB PE=3 SV=1
9	57	P0C151|RPOB_BURMA	104.45	4	5	5		153150	DNA-directed RNA polymerase subunit beta OS=Burkholderia mallei (strain ATCC 23344) GN=rpoB PE=3 SV=1
9	58	Q63Q03|RPOB_BURPS	104.45	4	5	5		153150	DNA-directed RNA polymerase subunit beta OS=Burkholderia pseudomallei (strain K96243) GN=rpoB PE=3 SV=1
9	59	A3NEI7|RPOB_BURP6	104.45	4	5	5		153150	DNA-directed RNA polymerase subunit beta OS=Burkholderia pseudomallei (strain 668) GN=rpoB PE=3 SV=1
37	253	A3NEI6|RPOC_BURP6	61.95	2	3	3		155992	DNA-directed RNA polymerase subunit beta' OS=Burkholderia pseudomallei (strain 668) GN=rpoC PE=3 SV=1
37	254	Q62GJ7|RPOC_BURMA	61.95	2	3	3		155934	DNA-directed RNA polymerase subunit beta' OS=Burkholderia mallei (strain ATCC 23344) GN=rpoC PE=3 SV=1
37	255	A1V8B1|RPOC_BURMS	61.95	2	3	3		155934	DNA-directed RNA polymerase subunit beta' OS=Burkholderia mallei (strain SAVP1) GN=rpoC PE=3 SV=1
37	256	Q63Q04|RPOC_BURPS	61.95	2	3	3		155992	DNA-directed RNA polymerase subunit beta' OS=Burkholderia pseudomallei (strain K96243) GN=rpoC PE=3 SV=1
