# Supplementary material for: The SUMOylated METTL8 Induces R-loop and Tumorigenesis via m3C
Source: iScience. 2020 Mar 7;23(3):100968. doi: 10.1016/j.isci.2020.100968 (PMC7082549; doi:10.1016/j.isci.2020.100968)
Supplement: Table S4. SUMO Site and SUMO Interaction Motif (SIM) in the METTL8 Family, Related to Figure 4 — SUMOylation sites were predicted using primary protein sequence. METTL8 contains both a SUMO site at lysine 80 and SUMO interaction site at 114–118. METTL2A/B contains only a SUMO interaction site, and METTL6 contains neither site. [file mmc5.xls]

## Sheet: Sheet1
ID	Position	Peptide	Score	Cutoff	Type
METTL8	80	vlleeqvkyereask	42.977	16	SUMOylation
METTL8	114-118	llrefpeilpvdqkpeeka	69.451	59.29	SUMO interaction
METTL2A	216-220	cdfsstaielvqtnseydp	60.353	59.29	SUMO interaction
METTL2B	219-223	cdfsstaielvqtnseydp	60.353	59.29	SUMO interaction
METTL6	Nil	Nil	Nil	Nil	Nil
