# Supplementary material for: The SUMOylated METTL8 Induces R-loop and Tumorigenesis via m3C
Source: iScience. 2020 Mar 7;23(3):100968. doi: 10.1016/j.isci.2020.100968 (PMC7082549; doi:10.1016/j.isci.2020.100968)
Supplement: Table S5. List of Primers Used in This Study, Related to Figures 2 and 5 [file mmc6.xlsx]

## Sheet: Sheet1
Primer name	forward sequence	reverse sequence
DRIP qPCR
Beta actin prom	GAG GGG AGA GGG GGT AAA	AGC CAT AAA AGG CAA CTT TCG
Beta actin in 1	CGG GGT CTT TGT CTG AGC	CAG TTA GCG CCC AAA GGA C
Beta actin in 3	TAA CAC TGG CTC GTG TGA CAA	AAG TGC AAA GAA CAC GGC TAA
Beta actin in 5	GGA GCT GTC ACA TCC AGG GTC	TGC TGA TCC ACA TCT GCT GG
Beta actin 5'pause	TTA CCC AGA GTG CAG GTG TG	CCC CAA TAA GCA GGA ACA GA
Beta actin pause	GGG ACT ATT TGG GGG TGT CT	TCC CAT AGG TGA AGG CAA AG
Beta actin c	TGG GCC ACT TAA TCA TTC AAC	CCT CAC TTC CAG ACT GAC AGC
Beta actin d	CAG TGG TGT GGT GTG ATC TTG	GGC AAA ACC CTG TAT CTG TGA
45s RIZ-1	GTT CCG GGG GTC GGC CTG	CAC CCG GGG GAC GCG CCG ACC
45s RIZ-2	ACG CCG GTC CCC TCC CCC	CGC GCG GCA GGC GCG CGA CGG
45s RIZ-3	GCG CCG TCC GTC CTT CCG	TCG GCG CGG CCG CCT CCG CGG
45s Ctrl	GAG AGA GGG TCG GGG GAG	CGA ACC CCG GCG CCG CGG CCA
R-loops inducing zoom (FISH)
Beta actin RIZ-1	FITC-GGGGTGGGTGTAGTGGG
Beta actin RIZ-2	FITC-GGGGGCAACCGGCGGGG
Beta actin RIZ-pause	FITC-GGGAAGGGACTATTTGGGGG
RIZ-FTX	FITC-GGGAGGGAGGTGGGGGGGG
45s RIZ-1	FITC-GGGGGCAGCCGCGGGGATCGC
45s RIZ-2	FITC-GGGGGAGTCCCGTCGGGAGGGG
45s RIZ-3	FITC-GGGCGTGGTGGTGGGGGTGTGGGGGGG
45s Ctrl	FITC-CTCCGAGGCCCCGCCCGTC
RIP qPCR
FTX B.R.1(chrX:73426892-73426908)	AAACCCTGTCTCAAAAAAATA	GTGTTGCCCAGGCTGGAGTGC
FTX B.R.2(chrX:73468093-73468109)	AATTATAAGTGGGAGCTAAACATT	CATCATGGAGGTTGAGAGTACACA
FTX B.R.3(chrX: 73377024-73377036)	GGGTCAAACAAAGTGACTTCTTGG	AGTATATGACTTACCAAGAGAGTG
FTX B.R.4(chrX: 73461182-73461193)	CGCATTTTTCATTAGGGTGGTTGGCTT	CAGTGGCAGAAGCCAGACACCTTG
